# Supplementary material for: The Heteroepitaxy of Thick β-Ga2O3 Film on Sapphire Substrate with a β-(AlxGa1−x)2O3 Intermediate Buffer Layer
Source: Materials (Basel). 2023 Mar 30;16(7):2775. doi: 10.3390/ma16072775 (PMC10095721; doi:10.3390/ma16072775)
Supplement: Supplementary file 1 [file materials-16-02775-s001.zip]

Archive with 1 entries (1 files):
- materials-2296442-supplementary.pdf
